# Supplementary material for: Honeybees Use Multiple Invariants to Control Their Altitude
Source: Insects. 2023 Mar 24;14(4):313. doi: 10.3390/insects14040313 (PMC10146580; doi:10.3390/insects14040313)
Supplement: Supplementary file 1 [file insects-14-00313-s001.zip]

Archive with 1 entries (1 files):
- insects-2135143-supplementary.pdf
